# Supplementary material for: Corncob and sugar beet pulp induce specific sets of lignocellulolytic enzymes in Penicillium purpurogenum
Source: Mycology. 2018 Sep 11;10(2):118–25. doi: 10.1080/21501203.2018.1517830 (PMC6493289; doi:10.1080/21501203.2018.1517830)
Supplement: Supplemental Material [file TMYC_A_1517830_SM1535.zip]

Archive with 4 entries (4 files):
- Figure_S1.jpg
- Figure_S2.jpg
- Table_S1.docx
- Table_S2.docx
